# Supplementary material for: Neurofilament light chain as a potential biomarker for monitoring neurodegeneration in X-linked adrenoleukodystrophy
Source: Nat Commun. 2021 Mar 22;12:1816. doi: 10.1038/s41467-021-22114-2 (PMC7985512; doi:10.1038/s41467-021-22114-2)
Supplement: Supplementary file 4 — Source Data [file 41467_2021_22114_MOESM4_ESM.xlsx]

## Sheet: Figure 1
Figure 1a						Figure 1b						Figure 1c							Figure 1d
NfL (pg/ml)						NfL (pg/ml)							NfL (pg/ml)	NfL (pg/ml)	NfL (pg/ml)	NfL (pg/ml)				NfL (pg/ml)	NfL (pg/ml)
controls	asymptomatic X-ALD	AMN	CALD			asymptomatic X-ALD	AMN	CALD-arrested	premanifest CALD			Age (years)	controls	AMN	premanifest CALD	asymptomatic X-ALD			Age (years)	CALD	controls
7.71	9.31	4.91	902.373			9.31	8.76	27.79	10.66			17		7.99					6	119.64
10.1	5.53	9.71	992.273			6.07	11.53	9.19	16.35			18			6.7				8	123.426
10.47	6.07	9.16	469.373			6.39	8.42	10.73	17.85			19		15.56					8	7.818
7.02	6.39	9.66	923.859			7.5	8.67	6.36	13.79			20	8.45						8	340.3
5.53	7.5	10.66	278.326			4.15	12.69	8.06	6.7			21			9.01				9	235.982
5.44	4.15	5	177.625			4.65	15.23	11.35	13.03			23		16.09					9		3.59
4.69	4.65	8.76	1030.12			4.3	16.86	6.46	9.01			23		17.72					10		5.34
6.45	4.3	9.66	142.11				7.87	14.72	15.89			23		4.98					11	469.373
13.52		10.51	294.432				6.12	13.06	22.96			24	6.45						11	1644.02
18.46		11.53	158.774				15.71	12.15	15.98			24	5.58						11		3.72
3.72		8.42	658.315				12.5					24		10.36					11		5.56
5.73		8.67	1644.02				17.72					24				7.5			12	902.373
8.46		12.69	2066.81				10.31					25	3.72						12	992.273
4.72		15.23	235.982				5.39					25		9					12	923.859
3.56		10.36	123.426				11.66					26	5.22						12	1030.12
6.78		16.86	7.818				8.27					26		6.12					12	2066.81
4.94		19.35	8.16				8.46					26		17.2					12	8.16
5.93		17.94	119.64				8.16					26		15.71					12		3.72
3.08		16.35	340.3				7.95					26				4.15			12		2.47
10.11		2.78	17.096				12.56					26				4.65			12		3.56
3.88		9.57	52.361				3.71					26				4.3			14	158.774
3.54		6.61	21.98				7.31					27	5.44						15	658.315
9.06		7.87	128.645				7.23					27		12.5					16	142.11
5.58		9	60.3944				7.67					27		13.48					17	294.432
5.22		6.12	13.4933				7.4					28	7.02						19	278.326
8.45		16.09	28.584				12.02					28	5.43						20	177.625
9.2		17.2	11.054				4.98					28		15.45					20		8.45
10.7		15.71	71.558				13.06					28		6.46					23	13.4933
2.46		12.5	91.0629				10.35					29	2.54						24		6.45
3.44		17.72	55.7547				15.56					29		4.91					24		5.58
3.8		10.31	344.134				8.37					29		7.67					25	28.584
4.73		11.14	312.41				9.43					30	4.69						25		3.72
4.86		5.39					13.48					30	3.56						26		5.22
10.74		10.81					14.8					30		16.86					27		5.44
15.5		11.66					18.14					30		14.8					28	312.41
26.63		8.27					14.16					31	3.08						28		7.02
2.54		12.13					15.45					31	3.88						28		5.43
5.43		8.46					5.02					31	3.54						29		2.54
6.37		8.16					6.14					31		9.66					30		4.69
8.44		7.95					17.1					31		8.42					30		3.56
10.38		12.56					7.99					31		11.14					31	55.7547
3.67		3.71										31		5.39					31		3.08
6.47		7.31										31		4.68					31		3.88
5.28		7.23										32	4.72						31		3.54
16.27		10.43										32	3.67						32		4.72
6.89		22.53										32		8.67					32		3.67
17.41		27.12										33	8.44						33		8.44
9.98		22.26										33		6.36					34	60.3944
16.95		27.79										34	9.98						34		9.98
3.72		7.67										34		9.71					36		10.47
2.47		7.4										34		15.79					36		6.78
3.72		12.02										34		7.71					37		8.46
5.56		4.98										35		9.16					37		6.47
3.56		13.06										35		12.13					38		3.8
5.34		15.79										36	10.47						38		4.73
3.59		17.85										36	6.78						39		3.44
		14.34										36		9.66					39		6.89
		13.79										36				9.31			41		4.94
		10.35										36		8.46					42		5.73
		15.56										36		12.6					43	128.645
		6.7										36		12.15					43		9.06
		7.71										37	8.46						43		4.86
		12.6										37	6.47						44	344.134
		13.03										37		10.35					44		5.53
		11.31										37			22.96				44		10.7
		7.59										38	3.8						45		5.28
		9.19										38	4.73						46	52.361
		9.57										38			10.66				48	17.096
		8.37										38		2.78					50		7.71
		9.43										38		9.57					51	71.558
		13.48										38		14.72					51		10.11
		9.01										38		6.39		6.39			51		2.46
		14.8										39	3.44						51		10.38
		18.14										39	6.89						52	91.0629
		15.89										39		13.06					53	21.98
		10.73										40		9.57					53		5.93
		14.16										40		3.71					54	11.054
		15.45										40			17.85				54		10.1
		6.36										40		11.31					55		6.37
		8.06										40			15.89				57		13.52
		4.68										41	4.94						59		16.27
		11.35										41		10.51					59		17.41
		6.46										41		6.61					60		9.2
		5.02										41				5.53			61		18.46
		6.14										41		9.43					64		26.63
		17.1										42	5.73						65		10.74
		14.72										42		5					65		15.5
		22.96										42				6.07			66		16.95
		21.76										42		7.23
		15.98										42		14.34
		13.06										42		18.14
		12.15										42		14.16
		7.99										42		5.02
												43	9.06
												43	4.86
												43		19.35
												43		8.27
												43			13.79
												43			13.03
												43		10.73
												44	5.53
												44	10.7
												44		17.94
												44		7.87
												44		11.35
												45	5.28
												45		11.53
												45			16.35
												45		7.59
												45		8.37
												45		6.14
												46		10.81
												47		11.66
												47		8.06
												48		15.23
												48		8.16
												48		7.95
												48		7.4
												49		8.76
												49		9.19
												49		21.76
												50	7.71
												51	10.11
												51	2.46
												51	10.38
												52			15.98
												53	5.93
												53		7.31
												55	6.37
												57	13.52
												57		12.69
												57		10.43
												59	16.27
												59	17.41
												59		10.31
												60	9.2
												60		13.06
												61	18.46
												61		17.1
												62		12.56
												64	26.63
												64		22.53
												65	10.74
												65	15.5
												65		27.12
												66	16.95
												66		22.26
												67		27.79
												69		12.02

## Sheet: Figure 2
Figure 2
	NfL (pg/ml)	NfL (pg/ml)
Loes score	CALD, childhood/adolescent onset	CALD, adulthood onset
1	8.16
2	7.818
2		13.4933
3		17.096
3		52.361
3		60.3944
3		28.584
3.5	119.64
4		71.558
4		55.7547
5		11.054
6		91.0629
8	235.982
10	469.373
10	158.774
10	1644.02
10	340.3
10		128.645
10		344.134
10		312.41
11	902.373
11	278.326
11	1030.12
13	923.859
14	992.273
14	142.11
16	658.315
16	2066.81
17	177.625
18	123.426
18		21.98
19	294.432

## Sheet: Figure 4
Figure 4a																Figure 4b
CALD1				controls				CALD2				controls				CALD4				controls				CALD8				controls
age (years)	NfL (pg/ml)	Loes score		age (years)	NfL (pg/ml)			age (years)	NfL (pg/ml)	Loes score		age (years)	NfL (pg/ml)			age (years)	NfL (pg/ml)	Loes score		age (years)	NfL (pg/ml)			age (years)	NfL (pg/ml)	Loes score		age (years)	NfL (pg/ml)
43	19.35	1		41	4.94			49	21.7626	1		45	5.28			34	15.788	2		30	4.69			40	15.8886	0		36	10.47
44	17.9408	1		42	5.73			52	15.9808	1		50	7.71			40	17.8477	2		30	3.56			51	71.5582	4		36	6.78
45	16.3534	1		43	9.06			54	11.0541	5		51	10.11			43	128.645	10		31	3.08			52	91.063	6		37	8.46
48	17.0965	3		43	4.86							51	2.46							31	3.88							37	6.47
				44	5.53							51	10.38							31	3.54							38	3.8
				44	10.7							53	5.93							32	4.72							38	4.73
				45	5.28							55	6.37							32	3.67							39	3.44
				50	7.71							57	13.52							33	8.44							39	6.89
				51	10.11							59	16.27							34	9.98							41	4.94
				51	2.46							59	17.41							36	10.47							42	5.73
				51	10.38							60	9.2							36	6.78							43	9.06
																				37	8.46							43	4.86
																				37	6.47							44	5.53
																				38	3.8							44	10.7
																				38	4.73							45	5.28
																				39	3.44							50	7.71
																				39	6.89							51	10.11
																				41	4.94							51	2.46
																				42	5.73							51	10.38
																				43	9.06							53	5.93
																				43	4.86							55	6.37
																				44	5.53
																				44	10.7
																				45	5.28
																				50	7.71

## Sheet: Figure 5
Figure 5
CALD6				controls				CALD9				controls
age (years)	NfL (pg/ml)	Loes score		age (years)	NfL (pg/ml)			age (years)	NfL (pg/ml)	Loes score		age (years)	NfL (pg/ml)
23	13.4933	2		20	8.45			18	6.69767	1		20	8.45
25	28.5849	3		24	6.45			31	55.7548	4		24	6.45
33	13.741	4		24	5.58			33	112.891	8		24	5.58
				25	3.72			35	23.6277	8		25	3.72
				26	5.22							26	5.22
				27	5.44							27	5.44
				28	7.02							28	7.02
				28	5.43							28	5.43
				29	2.54							29	2.54
				30	4.69							30	4.69
				30	3.56							30	3.56
				31	3.08							31	3.08
				31	3.88							31	3.88
				31	3.54							31	3.54
				32	4.72							32	4.72
				32	3.67							32	3.67
				33	8.44							33	8.44
				34	9.98							34	9.98
												36	10.47
												36	6.78
												37	8.46
												37	6.47
												38	3.8
												38	4.73
												39	3.44
												39	6.89

## Sheet: Figure 6
Figure 6
	NfL (pg/ml)	NfL (pg/ml)	NfL (pg/ml)	NfL (pg/ml)
EDSS	age 18-29 years	age 30-39 years	age 40 - 49 years	age 52 - 69 years
0	7.5
0	4.15
0	4.65
0	4.3
0		9.31
0		6.39
0			5.53
0			6.07
1	15.56
1	10.36
1	9
1	6.12
1		16.86
1		14.72
1.5	6.7
2	4.98
2.5		8.67
2.5			5
2.5			8.76
3	7.67
3		14.8
3		9.66
3		2.78
3			15.89
3			19.35
3			15.23
3				10.43
3.5	17.72
3.5	4.91
3.5	7.99
3.5		8.42
3.5		11.14
3.5		5.39
3.5		9.71
3.5		7.71
3.5		12.13
3.5		8.46
3.5		12.6
3.5		9.57
3.5			9.57
3.5			6.61
3.5			9.43
3.5			14.16
3.5			5.02
3.5			8.27
3.5			10.73
3.5			6.14
3.5			10.81
3.5			11.66
3.5			8.27
3.5				17.1
4	12.5
4	6.46
4		6.36
4		15.79
4		12.15
4			7.23
4			17.94
4			7.87
4			21.76
4			18.14
4				12.02
4.5			11.31
4.5			13.03
4.5			7.59
4.5			9.19
5			10.51
5			8.37
5				12.69
5.5	16.09
5.5			16.35
6	17.2
6	15.71
6	13.48
6		4.68
6		9.16
6		9.66
6		10.66
6		13.06
6			11.53
6			7.95
6				15.98
6				10.31
6				13.06
6				12.56
6.5	15.45
6.5		22.96
6.5			17.85
6.5			11.35
6.5				7.31
7	9.01
7			8.16
7			7.4
7			14.34
7			13.79
7				22.53
7				27.12
7.5			3.71
7.5			8.06
7.5				22.26
7.5				27.79

## Sheet: Supplementary Figure 1
Supplementary Figure 1
NfL (pg/ml)
serum_controls	serum_AMN	plasma_controls	plasma_AMN
9.2	9.71	7.71	4.91
10.7	9.16	10.1	5
2.46	9.66	10.47	9.66
3.44	10.66	7.02	10.51
3.8	8.76	5.53	11.53
4.73	8.42	5.44	10.36
4.86	8.67	4.69	16.86
10.74	12.69	6.45	2.78
15.5	15.23	13.52	9.57
26.63	19.35	18.46	6.61
2.54	17.94	3.72	7.87
5.43	16.35	5.73	9
6.37	22.53	8.46	6.12
8.44	27.12	4.72	16.09
10.38	22.26	3.56	17.2
3.67	27.79	6.78	15.71
6.47	15.79	4.94	12.5
5.28	12.6	5.93	17.72
16.27	13.03	3.08	10.31
6.89	21.76	10.11	11.14
17.41	15.98	3.88	5.39
9.98	13.06	3.54	10.81
16.95	12.15	9.06	11.66
	7.99	5.58	8.27
		5.22	12.13
		8.45	8.46
			8.16
			7.95
			12.56
			3.71
			7.31
			7.23
			10.43
			7.67
			7.4
			12.02
			4.98
			13.06
			17.85
			14.34
			13.79
			10.35
			15.56
			6.7
			7.71
			11.31
			7.59
			9.19
			9.57
			8.37
			9.43
			13.48
			9.01
			14.8
			18.14
			15.89
			10.73
			14.16
			15.45
			6.36
			8.06
			4.68
			11.35
			6.46
			5.02
			6.14
			17.1
			14.72
			22.96

## Sheet: Supplementary Figure 2
Supplementary Figure 2a					Supplementary Figure 2b
NfL (pg/ml)					NfL (pg/ml)
adult controls	AMN				childhood/adolescent controls	childhood/adolescent CALD	adult controls	adult CALD
7.71	4.91				3.72	902.373	7.71	17.096
10.1	9.71				2.47	992.273	10.1	11.054
10.47	9.16				3.72	469.373	10.47	21.98
7.02	9.66				5.56	923.859	7.02	128.645
5.53	10.66				3.56	278.326	5.53	60.3944
5.44	5				5.34	177.625	5.44	13.4933
4.69	8.76				3.59	1030.12	4.69	28.584
6.45	9.66					142.11	6.45	52.361
13.52	10.51					294.432	13.52	71.558
18.46	11.53					158.774	18.46	91.0629
3.72	8.42					658.315	3.72	55.7547
5.73	8.67					1644.02	5.73	344.134
8.46	12.69					2066.81	8.46	312.41
4.72	15.23					235.982	4.72
3.56	10.36					123.426	3.56
6.78	16.86					7.818	6.78
4.94	19.35					8.16	4.94
5.93	17.94					119.64	5.93
3.08	16.35					340.3	3.08
10.11	2.78						10.11
3.88	9.57						3.88
3.54	6.61						3.54
9.06	7.87						9.06
5.58	9						5.58
5.22	6.12						5.22
8.45	16.09						8.45
9.2	17.2						9.2
10.7	15.71						10.7
2.46	12.5						2.46
3.44	17.72						3.44
3.8	10.31						3.8
4.73	11.14						4.73
4.86	5.39						4.86
10.74	10.81						10.74
15.5	11.66						15.5
26.63	8.27						26.63
2.54	12.13						2.54
5.43	8.46						5.43
6.37	8.16						6.37
8.44	7.95						8.44
10.38	12.56						10.38
3.67	3.71						3.67
6.47	7.31						6.47
5.28	7.23						5.28
16.27	10.43						16.27
6.89	22.53						6.89
17.41	27.12						17.41
9.98	22.26						9.98
16.95	27.79						16.95
	7.67
	7.4
	12.02
	4.98
	13.06
	15.79
	17.85
	14.34
	13.79
	10.35
	15.56
	6.7
	7.71
	12.6
	13.03
	11.31
	7.59
	9.19
	9.57
	8.37
	9.43
	13.48
	9.01
	14.8
	18.14
	15.89
	10.73
	14.16
	15.45
	6.36
	8.06
	4.68
	11.35
	6.46
	5.02
	6.14
	17.1
	14.72
	22.96
	21.76
	15.98
	13.06
	12.15
	6.39
	7.99

## Sheet: Supplementary Figure 3
Supplementary Figure 3
NfL (pg/ml)
controls	asymptomatic X-ALD	AMN	CALD
7.71	9.31	4.91	902.373
10.47	5.53	5	469.373
7.02	6.39	9.66	278.326
5.53	7.5	8.42	1030.12
5.44	4.15	8.67	142.11
4.69	4.65	12.69	158.774
6.45	4.3	15.23	1644.02
13.52		10.36	235.982
18.46		19.35	123.426
3.72		2.78	7.818
5.73		9	8.16
8.46		16.09	119.64
4.72		12.5	340.3
3.56		17.72	17.096
6.78		10.31	52.361
4.94		11.14	21.98
5.93		10.81	128.645
3.08		8.27	60.3944
10.11		12.13	13.4933
3.88		8.16	11.054
3.54		7.95	71.558
9.06		12.56	55.7547
5.58		3.71	344.134
5.22		7.31	312.41
8.45		7.23
9.2		10.43
10.7		7.67
2.46		7.4
3.44		12.02
3.8		4.98
4.73		13.06
4.86		15.79
10.74		14.34
15.5		10.35
26.63		15.56
2.54		6.7
5.43		7.71
6.37		11.31
8.44		9.57
10.38		9.43
3.67		13.48
6.47		9.01
5.28		14.8
16.27		18.14
6.89		15.89
17.41		10.73
9.98		14.16
16.95		15.45
3.72		6.36
2.47		8.06
3.72		4.68
5.56		6.46
3.56		5.02
5.34		6.14
3.59		17.1
		14.72
		22.96
		21.76
		13.06
		12.15
		7.99

## Sheet: Supplementary Figure 4
Supplementary Figure 4
CALD6	NfL (pg/ml)		CALD8	NfL (pg/ml)		CALD12	NfL (pg/ml)		CALD13	NfL (pg/ml)		CALD14	NfL (pg/ml)		CALD16	NfL (pg/ml)		CALD17	NfL (pg/ml)		CALD18	NfL (pg/ml)
Loes score 2	13.4933		Loes score 4	71.558		Loes score 11	902.373		Loes score 10	469.373		Loes score 11	278.326		Loes score 14	142.11		Loes score 10	158.774		Loes score 10	1644.02
Loes score 3	28.584		Loes score 6	91.0629		Loes score 14	992.273		Loes score 13	923.859		Loes score 17	177.625		Loes score 19	294.432		Loes score 16	658.315		Loes score 16	2066.81

## Sheet: Supplementary Figure 5
Supplementary Figure 5a						Supplementary Figure 5b				Supplementary Figure 5c
SDF-1 (pg/ml)
controls	CALD	controls	CALD			Loes score	SDF-1 (pg/ml)			NfL (pg/ml)	SDF-1 (pg/ml)
986.676	704.8	478.428	401.382			14	704.8			992.27	704.8
901.426	822.1	1259.87	823.395			13	822.1			923.86	822.1
833.43	1180.1	921.131	587.122			17	1180.1			177.62	1180.1
545.002	892	1061.61	153.29			11	892			1030.12	892
601.158	752.9	1031.8	1278.03			19	752.9			294.43	752.9
503.959	1486.7	1142.64	1004.6			16	1486.7			658.32	1486.7
401.727	762.6	600.605	458.691			16	762.6			2066.81	762.6
	1452.5	939.886	547.696			8	1452.5			235.98	1452.5
	663.837	389.85	568.334			18	663.837			123.43	663.837
	1269.42	653.434	949.471			2	1269.42			7.82	1269.42
		304.99
		682.132
		412.76
		713.23
		977.86
		1004.6

[truncated: 3 more sheets: Supplementary Figure 6, Supplementary Figure 7, Supplementary Figure 8]
